# Supplementary material for: Methotrexate Provokes Disparate Folate Metabolism Gene Expression and Alternative Splicing in Ex Vivo Monocytes and GM-CSF- and M-CSF-Polarized Macrophages
Source: Int J Mol Sci. 2023 Jun 1;24(11):9641. doi: 10.3390/ijms24119641 (PMC10253671; doi:10.3390/ijms24119641)
Supplement: Supplementary file 1 [file ijms-24-09641-s001.zip]

Archive with 9 entries (9 files):
- IJMS-2374281R1 Table Suppl Table S1 top100 splicing Mono_M1.xlsx
- IJMS-2374281R1 Table Suppl Table S2 top100 splicing Mono_M2.xlsx
- IJMS-2374281R1 Table Suppl Table S3 top100 splicing M1_M2.xlsx
- IJMS-2374281R1 Table Suppl Table S4 top100 splicing M1_M1MTX.xlsx
- IJMS-2374281R1 Table Suppl Table S5 top100 splicing M2_M2MTX.xlsx
- IJMS-2374281R1 Table Suppl Table S6 top100 DGE up- and downregulation.xlsx
- IJMS-2374281R1 Table Suppl Table S7 top100 DGE up- and downregulation.xlsx
- IJMS-2374281R1 Table Suppl Table S8 GSEA report M1_M1MTX.pdf
- ijms-2374281-supplementary figures S1-S2.pdf
